# Supplementary material for: Tracking the CAR-T Revolution: Analysis of Clinical Trials of CAR-T and TCR-T Therapies for the Treatment of Cancer (1997–2020)
Source: Healthcare (Basel). 2021 Aug 19;9(8):1062. doi: 10.3390/healthcare9081062 (PMC8392279; doi:10.3390/healthcare9081062)
Supplement: Supplementary file 1 [file healthcare-09-01062-s001.zip]

Archive with 1 entries (1 files):
- healthcare-1311539-supplementary.xlsx
